# Supplementary material for: Safety and Tolerability of the Gut Bacterium Phascolarctobacterium faecium DSM 32890
Source: Nutrients. 2026 Feb 2;18(3):498. doi: 10.3390/nu18030498 (PMC12899801; doi:10.3390/nu18030498)
Supplement: Supplementary file 1 [file nutrients-18-00498-s001.zip]

Archive with 2 entries (2 files):
- nutrients-4087023-supplementary.pdf
- nutrients-4087023-supplementary.xlsx
