# Supplementary material for: Safety and Tolerability of the Gut Bacterium Phascolarctobacterium faecium DSM 32890
Source: Nutrients. 2026 Feb 2;18(3):498. doi: 10.3390/nu18030498 (PMC12899801; doi:10.3390/nu18030498)
Supplement: Supplementary file 1 [file nutrients-18-00498-s001.zip › nutrients-4087023-supplementary.xlsx]

## Sheet: Significant_ASVs
ASV	Kingdom	Phylum	Class	Order	Family	Genus	Species	Treatment	coef	stderr	pval	qval
ASV179	Bacteria	Firmicutes	Clostridia	Lachnospirales	Lachnospiraceae	Acetatifactor		B. longum 10^10	-2.70441	0.484736	1.49185e-06	6.94913e-05
ASV436	Bacteria	Actinobacteriota	Actinobacteria	Bifidobacteriales	Bifidobacteriaceae	Bifidobacterium	longum	B. longum 10^10	2.31709	0.421211	1.93491e-06	8.73128e-05
ASV179	Bacteria	Firmicutes	Clostridia	Lachnospirales	Lachnospiraceae	Acetatifactor		P. faecium 10^9	-2.49102	0.484736	6.41465e-06	0.000231569
ASV179	Bacteria	Firmicutes	Clostridia	Lachnospirales	Lachnospiraceae	Acetatifactor		P. faecium 10^10	-2.40774	0.484736	1.12732e-05	0.000353879
ASV260	Bacteria	Firmicutes	Clostridia	Lachnospirales	Lachnospiraceae	Marvinbryantia		P. faecium 10^10	-1.78839	0.437497	0.000186933	0.00435372
ASV260	Bacteria	Firmicutes	Clostridia	Lachnospirales	Lachnospiraceae	Marvinbryantia		P. faecium 10^9	-1.78234	0.437497	0.00019511	0.00447205
ASV260	Bacteria	Firmicutes	Clostridia	Lachnospirales	Lachnospiraceae	Marvinbryantia		B. longum 10^10	-1.75265	0.437497	0.000240538	0.00518412
ASV88	Bacteria	Firmicutes	Clostridia	Lachnospirales	Lachnospiraceae			B. longum 10^10	-1.62376	0.407757	0.000258867	0.00541745
ASV224	Bacteria	Firmicutes	Clostridia	Lachnospirales	Lachnospiraceae			B. longum 10^10	-2.34546	0.593049	0.000281423	0.00580535
ASV81	Bacteria	Firmicutes	Clostridia	Lachnospirales	Lachnospiraceae	Lachnospiraceae NK4A136 group		B. longum 10^10	-2.79227	0.711602	0.000309397	0.00612013
ASV78	Bacteria	Firmicutes	Clostridia	Lachnospirales	Lachnospiraceae	Lachnospiraceae NK4A136 group		P. faecium 10^9	2.77941	0.713486	0.000337358	0.0064098
ASV446	Bacteria	Firmicutes	Clostridia	Oscillospirales	Oscillospiraceae	NK4A214 group		P. faecium 10^10	-1.13571	0.297809	0.000432555	0.00800781
ASV162	Bacteria	Firmicutes	Clostridia	Lachnospirales	Lachnospiraceae	Lachnospiraceae NK4A136 group		P. faecium 10^9	1.71555	0.451232	0.00044798	0.00818839
ASV261	Bacteria	Firmicutes	Clostridia	Oscillospirales	Ruminococcaceae	[Eubacterium] siraeum group		P. faecium 10^9	-1.95561	0.515869	0.000463098	0.00835891
ASV115	Bacteria	Firmicutes	Clostridia	Lachnospirales	Lachnospiraceae	Lachnospiraceae NK4A136 group		P. faecium 10^9	2.08891	0.572653	0.000710306	0.0119265
ASV261	Bacteria	Firmicutes	Clostridia	Oscillospirales	Ruminococcaceae	[Eubacterium] siraeum group		B. longum 10^10	-1.77109	0.515869	0.00133111	0.0194155
ASV95	Bacteria	Bacteroidota	Bacteroidia	Bacteroidales	Muribaculaceae			P. faecium 10^9	1.89784	0.558864	0.00148221	0.0204808
ASV107	Bacteria	Firmicutes	Clostridia	Lachnospirales	Lachnospiraceae	Lachnospiraceae UCG-001		B. longum 10^10	-1.30482	0.384647	0.00149786	0.0204808
ASV83	Bacteria	Firmicutes	Clostridia	Oscillospirales	[Eubacterium] coprostanoligenes group			B. longum 10^10	2.30073	0.7048	0.00215568	0.0266051
ASV238	Bacteria	Firmicutes	Clostridia	Lachnospirales	Lachnospiraceae	A2		P. faecium 10^9	1.27137	0.38923	0.00214362	0.0266051
ASV246	Bacteria	Bacteroidota	Bacteroidia	Bacteroidales	Muribaculaceae			P. faecium 10^10	-1.39678	0.427768	0.00215029	0.0266051
ASV81	Bacteria	Firmicutes	Clostridia	Lachnospirales	Lachnospiraceae	Lachnospiraceae NK4A136 group		P. faecium 10^9	-2.28919	0.711602	0.00246317	0.029128
ASV111	Bacteria	Cyanobacteria	Vampirivibrionia	Gastranaerophilales				B. longum 10^10	-1.95954	0.612134	0.00257447	0.0298845
ASV446	Bacteria	Firmicutes	Clostridia	Oscillospirales	Oscillospiraceae	NK4A214 group		B. longum 10^10	-0.945173	0.297809	0.00277909	0.0311086
ASV56	Bacteria	Firmicutes	Clostridia	Lachnospirales	Lachnospiraceae	Lachnospiraceae NK4A136 group		B. longum 10^10	2.73693	0.866112	0.00288726	0.0320708
ASV389	Bacteria	Firmicutes	Clostridia	Lachnospirales	Lachnospiraceae			P. faecium 10^9	-0.947032	0.307902	0.00364317	0.0384555
ASV61	Bacteria	Bacteroidota	Bacteroidia	Bacteroidales	Rikenellaceae	Alistipes		P. faecium 10^9	-1.34132	0.44335	0.0041798	0.0425988
ASV359	Bacteria	Firmicutes	Clostridia	Oscillospirales	Ruminococcaceae			B. longum 10^10	0.99641	0.331659	0.00442623	0.0446956
